# Supplementary material for: Population Genetic Structure and Reproductive Strategy of the Introduced Grass Centotheca lappacea in Tropical Land-Use Systems in Sumatra
Source: PLoS One. 2016 Jan 25;11(1):e0147633. doi: 10.1371/journal.pone.0147633 (PMC4726506; doi:10.1371/journal.pone.0147633)
Supplement: S1 Table — (XLSX) [file pone.0147633.s003.xlsx]

## Sheet: S1_Table
S1 Table. List of populations.
Population ID	Land-use system	Region	Latitude	Longitude	Elevation (m a.s.l.)
BJ3	jungle rubber	Bukit Duabelas	S 02°03'46.7''	E 102°48'03.5''	88.95
BJ4	jungle rubber	Bukit Duabelas	S 02°00'57.3''	E 102°45'12.3''	60.07
BJ6	jungle rubber	Bukit Duabelas	S 02°01’49.3''	E 102°46’15.0''	76
BO3	oil palm	Bukit Duabelas	S 02°04'15.2''	E 102°47'30.6''	71.18
BO5	oil palm	Bukit Duabelas	S 02°06'48.9"	E 102°47'44.5"	51
BR1	rubber	Bukit Duabelas	S 02°05'30.7''	E 102°48'30.7''	70.51
BR2	rubber	Bukit Duabelas	S 02°05'06.8''	E 102°47'20.7''	94.91
BR3	rubber	Bukit Duabelas	S 02°05'43.0''	E 102°46'59.6''	90.47
BR4	rubber	Bukit Duabelas	S 02°04'36.1''	E 102°46'22.3''	51.37
HJ2	jungle rubber	Harapan	S 01°49'31.9''	E 103°17'39.2''	83.57
HJ3	jungle rubber	Harapan	S 01°50'56.9''	E 103°17'59.9''	94.88
HO1	oil palm	Harapan	S 01°54'35.6''	E 103°15'58.3''	81
HO2	oil palm	Harapan	S 01°53'00.7''	E 103°16'03.6''	55
HO3	oil palm	Harapan	S 01°51'28.4''	E 103°18'27.4''	64.36
HO4	oil palm	Harapan	S 01°47'12.7''	E 103°16'14.0''	47.73
HR1	rubber	Harapan	S 01°54'39.5''	E 103°16'00.1''	77
HR2	rubber	Harapan	S 01°52'44.5''	E 103°16'28.4''	58.6
HR3	rubber	Harapan	S 01°51'34.8''	E 103°18'02.1''	89.75
HR4	rubber	Harapan	S 01°48'18.2''	E103°15'52.0''	71.37
