# Supplementary material for: Population Genetic Structure and Reproductive Strategy of the Introduced Grass Centotheca lappacea in Tropical Land-Use Systems in Sumatra
Source: PLoS One. 2016 Jan 25;11(1):e0147633. doi: 10.1371/journal.pone.0147633 (PMC4726506; doi:10.1371/journal.pone.0147633)
Supplement: S2 Table — (XLSX) [file pone.0147633.s004.xlsx]

## Sheet: S2_Table
S2 Table. Correlation among population genetic variables.
	Number of haplotypes	Number of private bands	Number of polymorphic bands	Percentage of polymorphic bands	Nei´s gene diversity / Hj	Panmictic heterozygosity / Hs
Number of haplotypes	-	-0.35 / n.s.	0.17 / n.s.	0.17 / n.s.	0.04 / n.s.	-0.11 / n.s.
Number of private bands	-0.35 / n.s.	-	0.26 / n.s.	0.25 / n.s.	0.22 / n.s.	0.28 / n.s.
Number of polymorphic bands	0.17 / n.s.	0.26 / n.s.	-	0.97 / ***	0.89 / ***	0.72 / ***
Percentage of polymorphic bands	0.17 / n.s.	0.25 / n.s.	0.97 / ***	-	0.92 / ***	0.76 / ***
Nei´s gene diversity / Hj	0.04 / n.s.	0.22 / n.s.	0.89 / ***	0.92 / ***	-	0.83 / ***
Panmictic heterozygosity / Hs	-0.11 / n.s.	0.28 / n.s.	0.72 / ***	0.76 / ***	0.83 / ***	-
