# Supplementary material for: Population Genetic Structure and Reproductive Strategy of the Introduced Grass Centotheca lappacea in Tropical Land-Use Systems in Sumatra
Source: PLoS One. 2016 Jan 25;11(1):e0147633. doi: 10.1371/journal.pone.0147633 (PMC4726506; doi:10.1371/journal.pone.0147633)
Supplement: S5 Table — (XLSX) [file pone.0147633.s007.xlsx]

## Sheet: S5_Table
S5 Table. Flow cytometry analysis of seeds.
Sample	Variable	N	Mean	Minimum	Maximum	SD	r (P < 0.05)
Seeds	Embryo	107	98.93	56.63	116.28	8.27	0.98
	Endospermo	107	145.71	90.99	166.65	11.52	0.98
	Ratio Embryo : Endosperm	107	1.47	1.41	1.61	0.03
	CV% (Embryo)	107	4.6	2.63	7.87	0.89
	CV% (Endosperm)	107	3.35	1.98	5.7	0.71
